# Supplementary material for: The Impact of a Fat-Dominant Preload Before a Carbohydrate-Rich Meal on Glucose Homeostasis in Patients Without Diabetes After Sleeve Gastrectomy: A Proof-of-Concept, Randomised, Open-Label, Crossover Study
Source: Nutrients. 2026 Jan 31;18(3):469. doi: 10.3390/nu18030469 (PMC12899494; doi:10.3390/nu18030469)
Supplement: Supplementary file 1 [file nutrients-18-00469-s001.zip]

Archive with 1 entries (1 files):
- nutrients-4109160-supplementary.pdf
